# Supplementary material for: The importance of cell culture parameter standardization: an assessment of the robustness of the 2102Ep reference cell line
Source: Bioengineered. 2021 Jan 11;12(1):341–57. doi: 10.1080/21655979.2020.1870074 (PMC8806261; doi:10.1080/21655979.2020.1870074)
Supplement: Supplemental Material [file KBIE_A_1870074_SM4427.zip]

Archive with 3 entries (2 files):
- supplement/
- supplement/Graphical Abstract JK.tiff
- supplement/Supplementary Material_Bioengineered_revisedclean.docx
